# Supplementary material for: Total Synthesis and Structural Reassignment of Laingolide A
Source: Mar Drugs. 2021 Apr 27;19(5):247. doi: 10.3390/md19050247 (PMC8145716; doi:10.3390/md19050247)
Supplement: Supplementary file 1 [file marinedrugs-19-00247-s001.zip]

Archive with 1 entries (1 files):
- marinedrugs-1195079-supplementary.pdf
